# Supplementary material for: Magnetic Solid-Phase Extraction Based on Magnetic Sulfonated Reduced Graphene Oxide for HPLC–MS/MS Analysis of Illegal Basic Dyes in Foods
Source: Molecules. 2021 Dec 7;26(24):7427. doi: 10.3390/molecules26247427 (PMC8708935; doi:10.3390/molecules26247427)
Supplement: Supplementary file 1 [file molecules-26-07427-s001.zip]

Archive with 1 entries (1 files):
- molecules-1461025supp.pdf
